# Supplementary material for: Do schistosome vaccine trials in mice have an intrinsic flaw that generates spurious protection data?
Source: Parasit Vectors. 2016 Feb 17;9:89. doi: 10.1186/s13071-016-1369-9 (PMC4756456; doi:10.1186/s13071-016-1369-9)
Supplement: Additional file 1: — Spreadsheet calculations documenting the predicted migration profile of schistosomula when the probablility of getting stuck in the lungs on each circuit of the vascular system is modified. a Cercarial challenge, maturation in the naive mouse = 32 %. b Intravenous injection of day 7 schistosomula to the pulmonary vasculature, maturation = 50 %. c Cercarial challenge of an antigen-vaccinated mouse, 40 % protection. d Ditto, 70 % protection. (XLSX 31.2 kb) [file 13071_2016_1369_MOESM1_ESM.xlsx]

## Sheet: Sheet1
A		MATURATION IN A NAÏVE MOUSE (32% of penetrants)
propn stuck	0.36	propn going on	0.64		Prob passing through liver =			0.2	Prob staying in liver =		0.8
Distribution of cardiac output: liver =			0.333333	sys organs =	0.666667							Operations
	lung				liver	returnees	cum	cum				1) For simplicity parasites arrive in the lungs as a single bolus. In reality they arrive over 5 days
	stuck	lung out	to liver	to sys org	addns	to lung	liver	lung				2) Parasites distributed by P of being stuck and P of migrating through
							0	0				3) Those going through are distributed by fractional distribution of cardiac output to systemic or splanchnic organs
100	36	64	21.3333	42.6667	17.0667	4.26667	17.0667	36				4) All parasites going to systemic organs return to the lungs
46.9333	16.896	30.0373	10.0124	20.0249	8.00995	2.00249	25.0766	52.896				5) Parasites arriving in the portal tract distributed by P of being trapped and P of going through sinusoids back to lungs
22.0274	7.92985	14.0975	4.69917	9.39835	3.75934	0.939835	28.836	60.8259				6) All parasites returning to the lungs go back to step (2)
10.3382	3.72174	6.61644	2.20548	4.41096	1.76438	0.441096	30.6003	64.5476
4.85205	1.74674	3.10531	1.0351	2.07021	0.828084	0.207021	31.4284	66.2943		Total Lu+Lv+So	99.9544
2.27723	0.819803	1.45743	0.485809	0.971618	0.388647	0.0971618	31.8171	67.1141
1.06878	0.384761	0.684019	0.228006	0.456013	0.182405	0.0456013	31.9995	67.4989
			39.9993	79.9987	31.9995	7.99987
B		MATURATION IN A NAÏVE MOUSE (50% of i.v. injected Day 7 lung schistosomula)
propn stuck	0.203	propn going on	0.797		Prob passing through liver =			0.2	Prob staying in liver =		0.8
Distribution of cardiac output: liver =			0.333333	sys organs =	0.666667
	lung				liver	returnees	cum	cum
	stuck	lung out	to liver	to sys org	addns	to lung	liver	lung
							0	0
100	20.3	79.7	26.5667	53.1333	21.2533	5.31333	21.2533	20.3
58.4467	11.8647	46.582	15.5273	31.0547	12.4219	3.10547	33.6752	32.1647
34.1601	6.9345	27.2256	9.07521	18.1504	7.26016	1.81504	40.9354	39.0992
19.9655	4.05299	15.9125	5.30415	10.6083	4.24332	1.06083	45.1787	43.1522
11.6691	2.36884	9.3003	3.1001	6.2002	2.48008	0.62002	47.6588	45.521		Total Lu+Lv+So	100
6.82022	1.38451	5.43572	1.81191	3.62381	1.44952	0.362381	49.1083	46.9055
3.98619	0.809197	3.177	1.059	2.118	0.847199	0.2118	49.9555	47.7147
			62.4444	124.889	49.9555	12.4889
C			40% PROTECTION
propn stuck	0.53	propn going on	0.47		Prob passing through liver =			0.2	Prob staying in liver =		0.8
Distribution of cardiac output: liver =			0.333333	sys organs =	0.666667
	lung				liver	returnees	cum	cum
	stuck	lung out	to liver	to sys org	addns	to lung	liver	lung
							0	0
100	53	47	15.6667	31.3333	12.5333	3.13333	12.5333	53
34.4667	18.2673	16.1993	5.39978	10.7996	4.31982	1.07996	16.8532	71.2673
11.8795	6.29614	5.58337	1.86112	3.72225	1.4889	0.372225	18.3421	77.5635
4.09447	2.17007	1.9244	0.641467	1.28293	0.513174	0.128293	18.8552	79.7335
1.41123	0.74795	0.663277	0.221092	0.442185	0.176874	0.0442185	19.0321	80.4815		Total Lu+Lv+So	99.9947
0.486403	0.257794	0.228609	0.0762031	0.152406	0.0609625	0.0152406	19.0931	80.7393
0.167647	0.0888529	0.078794	0.0262647	0.0525294	0.0210117	0.00525294	19.1141	80.8281
			23.8663	47.7327	19.0931	4.77852
D			70% PROTECTION
propn stuck	0.718	propn going on	0.282		Prob passing through liver =			0.2	Prob staying in liver =		0.8
Distribution of cardiac output: liver =			0.333333	sys organs =	0.666667
	lung				liver	returnees	cum	cum
	stuck	lung out	to liver	to sys org	addns	to lung	liver	lung
							0	0
100	71.8	28.2	9.4	18.8	7.52	1.88	7.52	71.8
20.68	14.8482	5.83176	1.94392	3.88784	1.55514	0.388784	9.07514	86.6482
4.27662	3.07062	1.20601	0.402003	0.804005	0.321602	0.0804005	9.39674	89.7189
0.884406	0.635003	0.249402	0.0831341	0.166268	0.0665073	0.0166268	9.46325	90.3539
0.182895	0.131319	0.0515764	0.0171921	0.0343843	0.0137537	0.00343843	9.477	90.4852
0.0378227	0.0271567	0.010666	0.00355533	0.00711067	0.00284427	0.000711067	9.47984	90.5123
0.00782173	0.005616	0.00220573	0.000735243	0.00147049	0.000588194	0.000147049	9.48043	90.5179		Total Lu+Lv+So	99.9999
			11.8498	23.6996	9.47984	2.37011
